# Supplementary material for: Combining airborne laser scanning and Landsat data for statistical modeling of soil carbon and tree biomass in Tanzanian Miombo woodlands
Source: Carbon Balance Manag. 2017 Apr 17;12:8. doi: 10.1186/s13021-017-0076-y (PMC5392451; doi:10.1186/s13021-017-0076-y)
Supplement: Supplementary file 1 — Additional file 1. PlotData. [file 13021_2017_76_MOESM1_ESM.txt]

tonC_haTo30cm	Sorting_All	agb_ha2	B1_20140512	B2_20140512	B3_20140512	B4_20140512	B5_20140512	B6_20140512	B7_20140512	B8_20140512	Totalreturncount	Totalreturncountabove100	Return1countabove100	Return2countabove100	Return3countabove100	Return4countabove100	Return5countabove100	Elevminimum	Elevmaximum	Elevmean	Elevmode	Elevstddev	Elevvariance	ElevCV	ElevIQ	Elevskewness	Elevkurtosis	ElevAAD	ElevMADmedian	ElevMADmode	ElevL1	ElevL2	ElevL3	ElevL4	ElevLCV	ElevLskewness	ElevLkurtosis	ElevP01	ElevP05	ElevP10	ElevP20	ElevP25	ElevP30	ElevP40	ElevP50	ElevP60	ElevP70	ElevP75	ElevP80
NA	198_197_03	55.38709239	9127	8303	7894	6974	15159	11113	7594	7376	68206	68206	53002	14380	719	105	0	-0.29	14.5	2.688585	-0.055238	3.717505	13.819846	1.3827	5.52	1.12705	2.814332	3.227415	0.24	0.355238	2.688585	1.832576	0.808438	0.117485	0.681614	0.441148	0.064109	0	0.02	0.06	0.11	0.13	0.16	0.22	0.3	0.49	4.29	5.65	6.71
28.17925387	198_197_04	75.49080172	9127	8309	7865	6993	14920	11043	7618	7464	45313	45313	36796	8085	365	67	0	-0.28	14.32	2.072619	-0.048254	3.247724	10.547713	1.566966	4.12	1.412384	3.704377	2.714328	0.14	0.228254	2.072619	1.508944	0.782572	0.219658	0.728037	0.518622	0.145571	0	0	0.03	0.06	0.08	0.09	0.13	0.18	0.27	0.82	4.2	5.47
NA	198_197_05	36.29684791	9195	8407	8041	7222	15251	11772	8091	7652	45713	45713	33318	11594	677	124	0	-0.38	14.82	3.396062	0.10254	4.135261	17.100386	1.217664	6.88	0.823812	2.229231	3.702424	0.32	0.23746	3.396062	2.158541	0.73414	-0.041026	0.635601	0.340109	-0.019007	0	0.01	0.04	0.09	0.11	0.13	0.2	0.34	3.482	6.07	6.99	7.86
NA	198_197_06	25.72240052	9116	8263	7826	6845	15949	10873	7404	7382	36018	36018	28192	7357	422	47	0	-0.24	18.67	3.491016	0.060159	4.472256	20.001075	1.281076	6.49	1.144458	3.26606	3.811292	0.39	0.369841	3.491016	2.278052	0.896312	0.107602	0.652547	0.393456	0.047234	0	0.02	0.06	0.12	0.15	0.19	0.27	0.43	3.09	5.4	6.64	7.86
53.45963863	198_197_07	37.8203117	9117	8308	7940	7048	16240	10653	7312	7566	29266	29266	26857	2325	69	15	0	-0.29	14.35	1.195656	-0.057619	2.590492	6.71065	2.166587	0.34	2.839861	10.770748	1.657642	0.13	0.257619	1.195656	0.937254	0.658668	0.426783	0.783883	0.702764	0.455355	0	0	0.04	0.08	0.1	0.12	0.16	0.2	0.26	0.36	0.44	0.58
NA	198_197_08	33.20705059	9136	8317	8052	7011	17549	11171	7513	7593	29176	29176	26988	2133	46	9	0	-0.22	15.32	1.108128	0.026667	2.097377	4.398991	1.892721	0.44	2.670954	10.864205	1.414445	0.16	0.213333	1.108128	0.820679	0.528288	0.308444	0.740599	0.64372	0.37584	0	0	0.05	0.1	0.12	0.14	0.19	0.24	0.32	0.45	0.56	0.83
NA	198_197_09	43.62607084	10110	9267	9278	8343	16623	13027	9219	8143	41322	41322	31724	9144	402	49	3	-0.35	14.66	3.127644	0.126508	3.766373	14.185566	1.20422	5.57	0.99336	2.782664	3.28274	0.45	0.373492	3.127644	1.955086	0.700705	0.043657	0.625099	0.358401	0.02233	0	0.04	0.09	0.17	0.2	0.24	0.33	0.5	3.33	5.11	5.77	6.66
22.23358898	198_197_10	50.37930576	11268	10695	10405	9697	18361	13898	9715	10705	32633	32633	28361	3969	270	33	0	-0.26	15.38	1.840705	-0.011746	3.206386	10.280913	1.741934	1.13	1.977534	6.024413	2.414256	0.18	0.271746	1.840705	1.374025	0.82554	0.383187	0.746467	0.600819	0.278879	0	0	0.05	0.1	0.13	0.15	0.2	0.26	0.36	0.57	1.26	3.94
NA	198_199_03	37.96449234	9108	8299	7858	7025	16080	10696	7391	7263	34371	34371	29695	4429	211	35	1	-0.24	14.37	2.5675	0.22381	3.787605	14.345948	1.475211	4.735	1.335399	3.27815	3.187557	0.25	0.20619	2.5675	1.779033	0.89286	0.243065	0.692905	0.50188	0.136627	0	0.05	0.11	0.19	0.22	0.25	0.32	0.4	0.52	1.12	4.955	6.67
40.30474453	198_199_04	26.0286609	9135	8332	7889	7073	17278	11793	8151	7429	28778	28778	25968	2758	43	9	0	-0.27	9.8	1.64188	-0.110159	2.379266	5.660907	1.449111	3.07	1.451001	4.007122	1.95785	0.28	0.410159	1.64188	1.147623	0.547471	0.147453	0.698969	0.477048	0.128486	0	0	0.01	0.04	0.05	0.07	0.13	0.3	0.55	1.9	3.12	3.816
NA	198_199_05	80.50006951	9301	8498	8029	7306	14839	12011	8611	7635	39578	39578	27126	10622	1538	286	6	-0.35	18.23	3.709655	-0.055079	5.190508	26.941372	1.399189	8.42	0.992087	2.347019	4.622335	0.22	0.275079	3.709655	2.569136	1.090431	0.069636	0.692554	0.424435	0.027105	0	0	0.02	0.05	0.06	0.07	0.11	0.22	0.61	6.81	8.48	9.88
NA	198_199_06	44.36114561	9075	8243	7761	6861	14880	10352	7192	7306	51122	51122	40471	9741	824	83	3	-0.08	18.68	3.716276	-0.08	5.206785	27.110612	1.401076	6.26	1.296599	3.386608	4.33339	0.33	0.48	3.716276	2.554039	1.17132	0.251344	0.687258	0.458615	0.098411	0	0.03	0.07	0.14	0.17	0.2	0.28	0.4	0.76	5.34	6.43	7.85
30.74139729	198_199_07	56.43612746	9126	8300	7904	6967	15545	10955	7522	7384	67861	67861	52301	14545	905	107	3	-0.22	14.53	3.138427	0.014127	3.719103	13.831731	1.185022	6.11	0.857491	2.295323	3.308266	0.48	0.515873	3.138427	1.946905	0.660592	-0.017502	0.620344	0.339304	-0.00899	0	0.04	0.08	0.16	0.2	0.24	0.34	0.53	3.07	5.31	6.31	7.2
NA	198_199_08	23.18766299	9091	8262	7886	6947	15494	10603	7338	7317	44637	44637	38230	6067	302	38	0	-0.31	15.65	2.772709	-0.056667	3.894332	15.165823	1.404523	4.39	1.421979	3.740794	3.168382	0.46	0.606667	2.772709	1.883745	0.896011	0.251124	0.679388	0.475654	0.133311	0	0.03	0.08	0.16	0.21	0.25	0.36	0.55	0.94	2.94	4.6	6.12
NA	198_199_09	11.52812357	9185	8399	7990	7371	16267	11901	8256	7711	41209	41209	39490	1581	119	19	0	-0.12	18.82	0.929697	-0.12	2.490503	6.202604	2.678832	0.55	4.716378	25.561726	1.095913	0.21	0.39	0.929697	0.701457	0.503361	0.397909	0.7545	0.717594	0.56726	0	0	0.04	0.08	0.1	0.13	0.19	0.27	0.38	0.54	0.65	0.78
27.08993743	198_199_10	133.5401884	9103	8273	7810	6920	16111	11190	7573	7543	41169	41169	34412	6313	392	50	2	0	19.16	3.887934	0.304127	4.753533	22.596077	1.222637	7.72	1.025431	2.611173	4.175796	0.59	0.565873	3.887934	2.407377	0.938083	0.088387	0.619192	0.38967	0.036715	0	0.11	0.24	0.41	0.49	0.56	0.7	0.87	1.18	6.3	8.21	9.34
NA	199_198_03	37.16997989	9032	8194	7744	6748	16130	11534	7642	7500	50370	50370	35660	13184	1419	104	3	-0.46	17.74	5.55743	0.117778	4.329194	18.74192	0.778992	7.33	0.597312	2.463683	3.557789	3.67	4.622222	5.55743	2.43195	0.375323	0.129011	0.437603	0.15433	0.053048	0	0.22	0.38	0.77	1.42	3.017	4.04	4.74	5.6	7.67	8.75	9.75
131.5706486	199_198_04	119.0595491	9038	8183	7724	6682	16204	11577	7571	7287	52271	52271	35985	14338	1782	159	7	-0.26	16.43	6.995902	0.004921	4.728958	22.363041	0.675961	8.22	0.047364	1.655352	4.214934	4.19	6.695079	6.995902	2.720786	0.044591	-0.094975	0.388911	0.016389	-0.034907	0	0.17	0.39	2.11	3.13	3.67	4.71	6.7	8.96	10.71	11.35	12.08
NA	199_198_05	9.242748929	9190	8390	8356	7183	19779	11885	7982	7877	33071	33071	29763	3120	174	14	0	-0.07	18.780001	2.99719	-0.07	4.854877	23.56983	1.61981	2.845	1.719472	4.690883	3.749762	0.42	0.53	2.99719	2.19773	1.210551	0.469	0.733264	0.550819	0.213402	0	0	0.04	0.09	0.11	0.14	0.27	0.46	0.87	1.77	2.955	6.44
NA	199_198_06	0	9077	8231	7920	6921	18824	11857	7767	7318	34229	34229	32755	1469	5	0	0	-0.06	7.69	1.783736	0.309048	1.492252	2.226816	0.836588	2.2	0.959278	3.246357	1.227855	0.95	1.050952	1.783736	0.816707	0.19207	0.055893	0.457863	0.235176	0.068437	0	0.13	0.25	0.43	0.54	0.67	0.98	1.36	1.82	2.41	2.74	3.08
137.6011959	199_198_07	0	9035	8199	7894	6830	19806	11752	7701	7255	34097	34097	32645	1446	6	0	0	-0.47	13.98	1.722811	0.44746	2.076391	4.311398	1.205234	1.78	3.620688	18.927148	1.261069	0.74	0.67254	1.722811	0.865766	0.345742	0.220112	0.502531	0.399349	0.25424	0	0.16	0.27	0.45	0.54	0.63	0.83	1.12	1.55	2.07	2.32	2.6
NA	199_198_08	0	9099	8306	8064	7163	18566	11614	7754	7652	31794	31794	31537	257	0	0	0	-0.22	5.21	0.79442	0.124762	0.83715	0.70082	1.053788	0.74	2.030561	7.300906	0.593331	0.31	0.385238	0.79442	0.403375	0.159061	0.090033	0.507761	0.394325	0.223199	0	0.06	0.12	0.21	0.25	0.3	0.39	0.51	0.66	0.86	0.99	1.16
NA	199_198_09	15.79675387	9032	8214	7816	6745	19385	11488	7488	7372	49898	49898	41341	8072	424	61	0	-0.3	14.51	4.869486	0.170159	3.76706	14.190744	0.773605	7.42	0.140054	1.716131	3.304545	3.87	4.979841	4.869486	2.14543	0.130274	-0.102664	0.440586	0.060722	-0.047852	0	0.16	0.26	0.45	0.61	0.87	3.72	5.15	6.25	7.35	8.03	8.65
194.3161315	199_198_10	0	8989	8146	7623	6599	18999	11054	7233	7076	34168	34168	30317	3550	253	48	0	-0.28	12.16	2.637361	0.114921	3.479201	12.104839	1.319198	5.05	1.124859	2.597456	3.003164	0.39	0.445079	2.637361	1.709536	0.745142	0.118499	0.648199	0.435874	0.069316	0	0.08	0.15	0.24	0.29	0.33	0.43	0.56	0.84	2.85	5.34	6.81
NA	200_197_03	12.23188903	9209	8461	8301	7529	18018	12867	8695	8214	36119	36119	32651	3229	223	16	0	-0.5	15.43	3.167581	0.005714	3.58992	12.887528	1.133332	3.95	1.33058	3.631233	2.861675	1.32	1.614286	3.167581	1.83256	0.695559	0.223273	0.578536	0.379556	0.121837	0	0.03	0.12	0.41	0.57	0.75	1.15	1.62	2.23	3.47	4.52	5.97
59.38853503	200_197_04	0	9063	8242	7747	6801	15067	10889	7485	7232	35665	35665	32462	2986	203	14	0	-0.45	19.530001	2.386578	-0.132857	2.651725	7.031644	1.111099	1.77	3.39274	16.82745	1.462929	0.86	2.172857	2.386578	1.099415	0.362315	0.361425	0.460666	0.329552	0.328743	0	0.03	0.12	0.588	1.07	1.38	1.74	2.04	2.33	2.65	2.84	3.06
NA	200_197_05	213.4213649	9009	8126	7595	6548	17201	10963	7287	7170	38924	38924	29127	8676	994	123	4	0	22.52	7.813472	0	5.309847	28.194478	0.679576	8.450001	0.265809	2.309443	4.469295	4.11	8.12	7.813472	3.027478	0.151114	0.130619	0.387469	0.049914	0.043144	0	0.19	0.48	2.23	3.11	4.02	6.13	8.12	9.59	10.92	11.56	12.23
NA	200_197_06	57.91655918	9000	8132	7551	6550	16156	10677	7198	7110	35241	35241	26497	8095	578	71	0	-0.06	16.610001	4.469673	-0.06	4.209009	17.715755	0.941682	6.79	0.706129	2.471586	3.552669	3.45	4	4.469673	2.329693	0.497688	0.015914	0.521222	0.213628	0.006831	0	0.05	0.14	0.35	0.47	0.62	1.64	3.94	5.16	6.46	7.26	8.26
62.39126479	200_197_07	91.35286639	9305	8520	8330	7468	17249	13551	9542	7893	34090	34090	28731	4734	547	75	3	-0.26	20.66	2.729402	-0.26	4.875349	23.769026	1.786234	1.97	1.962358	5.701404	3.55901	0.19	0.45	2.729402	2.100132	1.251324	0.561704	0.769448	0.595831	0.267461	0	0	0	0.03	0.04	0.05	0.09	0.19	0.82	1.65	2.01	2.832
NA	200_197_08	0	9237	8495	8279	7605	18355	12340	8291	7773	29138	29138	28323	762	49	4	0	0	19.370001	1.775083	1.229841	2.311515	5.3431	1.302201	1.05	4.666815	27.083642	1.060845	0.52	0.540159	1.775083	0.791228	0.342135	0.340696	0.445741	0.432409	0.430591	0	0.11	0.35	0.73	0.87	0.99	1.21	1.4	1.59	1.8	1.92	2.06
NA	200_197_09	12.1176936	9039	8180	7738	6682	16509	11040	7364	7334	33894	33894	27207	6079	544	61	3	-0.1	23.51	4.102233	0.274762	4.926581	24.271202	1.200951	6.79	1.269043	3.829972	4.088143	1.1	0.925238	4.102233	2.526745	0.959751	0.175833	0.615944	0.379837	0.069589	0	0.08	0.17	0.31	0.39	0.46	0.68	1.2	3.37	5.97	7.18	8.45
80.64318211	200_197_10	43.78627477	9253	8451	8147	7442	15905	13359	9551	7931	31033	31033	26699	4006	258	70	0	-0.24	13.58	1.504152	-0.020635	3.298279	10.878642	2.192783	0.19	2.139321	6.095239	2.337735	0.06	0.100635	1.504152	1.250134	0.874558	0.492655	0.831122	0.699571	0.394082	0	0	0	0.02	0.03	0.04	0.06	0.08	0.11	0.17	0.22	0.33
NA	200_199_03	18.74884201	9013	8154	7739	6647	16659	10745	7181	7210	37874	37874	28247	8872	683	71	1	-0.21	16.65	4.900845	0.057619	4.295487	18.451205	0.876479	7.59	0.556133	2.22071	3.619245	3.87	4.362381	4.900845	2.410377	0.411379	-0.003205	0.491829	0.17067	-0.00133	0	0.09	0.19	0.39	0.52	0.71	3.16	4.42	5.5	7.04	8.11	9.21
47.23605875	200_199_04	192.3472624	8955	8085	7494	6472	16614	10568	7036	7109	41591	41591	26680	12952	1808	144	7	-0.38	18.25	7.381442	-0.084286	5.076914	25.775052	0.687794	8.995	-0.095386	1.713541	4.423879	4.33	7.804286	7.381442	2.913155	-0.057123	-0.093561	0.394659	-0.019609	-0.032117	0	0.08	0.18	0.5	2.8	4.13	5.96	7.72	9.52	11.05	11.795	12.57
NA	200_199_05	118.1129744	8956	8056	7450	6436	16539	10427	6969	7036	39995	39995	29017	9606	1201	166	5	-0.08	33.639999	7.603703	-0.08	5.159269	26.618054	0.678521	5.99	0.376743	2.677421	4.029091	2.97	7.69	7.603703	2.895903	0.209744	0.317569	0.380854	0.072428	0.109661	0	0.15	0.29	2.42	4.15	5.18	6.51	7.61	8.56	9.54	10.14	11.23
NA	200_199_06	44.70257188	9227	8485	8193	7452	17596	12001	8165	7702	19656	19656	17171	2259	206	20	0	-0.18	19.709999	4.238446	0.135714	5.786294	33.481196	1.365192	7.84	1.137347	2.710477	4.92291	0.54	0.464286	4.238446	2.868401	1.250716	0.183267	0.676758	0.436033	0.063892	0	0	0.06	0.17	0.23	0.3	0.43	0.6	1.15	5.18	8.07	10.82
58.10399064	200_199_07	5.825673657	9143	8376	7815	7263	15173	11851	8162	7831	21690	21690	17211	3893	510	71	5	-0.85	26.43	6.893229	0.016032	7.420239	55.059947	1.076453	13.327501	0.652706	1.875597	6.697649	2.43	2.523968	6.893229	4.005474	1.074492	-0.22077	0.581074	0.268256	-0.055117	0	0.1	0.21	0.39	0.47	0.57	0.9	2.54	7.26	12.51	13.797501	15.15
NA	200_199_08	88.1626037	8931	8033	7396	6409	16840	10563	7047	6858	54524	54524	38419	13460	2288	331	26	-0.86	29.379999	11.47259	0.1	7.846565	61.568586	0.68394	13.482501	0.156005	1.867355	6.883307	6.76	11.389999	11.47259	4.508216	0.187945	-0.025497	0.392955	0.04169	-0.005656	0	0.36	0.75	3.35	4.4675	5.46	7.99	11.49	14.58	16.85	17.950001	18.950001
NA	200_199_09	47.9272405	9191	8366	7878	7388	14325	12386	9415	7640	49791	49791	38598	9844	1069	271	9	-0.28	19.09	2.167085	0.02746	3.921094	15.374981	1.809386	3.21	1.813406	5.49346	3.091815	0.05	0.05254	2.167085	1.691291	1.013232	0.410506	0.780445	0.599088	0.242717	0	0	0.01	0.03	0.04	0.05	0.07	0.08	0.11	0.18	3.25	5.67
74.48693618	200_199_10	27.80888459	9223	8402	8008	7317	15469	12430	9275	7699	36115	36115	29576	5884	529	124	2	-0.44	15.61	1.614377	-0.185238	3.497791	12.234542	2.16665	0.1	2.07279	5.901746	2.53193	0.05	0.265238	1.614377	1.337707	0.927633	0.509695	0.828621	0.69345	0.381021	0	0	0	0.03	0.04	0.05	0.06	0.08	0.09	0.12	0.14	0.23
NA	201_198_03	52.81271639	9139	8317	8091	7172	17096	12165	8355	7566	50640	50640	42476	7658	447	57	2	-0.41	16.440001	3.396741	0.124921	4.527772	20.500722	1.332975	5.78	1.287355	3.4282	3.768713	0.5	0.445079	3.396741	2.254363	0.983954	0.208153	0.663684	0.436466	0.092333	0	0.04	0.09	0.18	0.22	0.27	0.39	0.57	1.5	4.82	6	7.19
59.41544261	201_198_04	0	9340	8625	8414	7837	17043	13673	9173	8290	40355	40355	38560	1785	10	0	0	-0.04	13.81	1.348997	-0.04	1.856055	3.444941	1.375878	1.29	4.509827	26.297876	0.960163	0.64	1.05	1.348997	0.690309	0.276731	0.215396	0.51172	0.40088	0.312029	0	0.06	0.13	0.3	0.39	0.5	0.75	1.01	1.28	1.53	1.68	1.86
NA	201_198_05	4.202424943	9139	8324	8097	7087	18749	12456	8190	7560	31210	31210	28700	2440	56	14	0	-0.26	9.69	1.238054	0.21381	1.606008	2.579261	1.297204	0.98	2.492501	8.902057	1.021718	0.46	0.516191	1.238054	0.697861	0.335467	0.217712	0.563676	0.480707	0.311971	0	0.06	0.13	0.26	0.33	0.4	0.55	0.73	0.93	1.16	1.31	1.51
NA	201_198_06	6.081459376	9148	8327	8164	7067	17529	12262	8746	7642	28474	28474	27382	985	90	15	2	-0.21	14.69	0.570087	0.026508	2.061344	4.249138	3.615842	0.05	4.063163	18.710459	0.971819	0.03	0.026508	0.570087	0.519279	0.446848	0.368307	0.910877	0.860516	0.709266	0	0	0	0	0.01	0.02	0.02	0.03	0.04	0.05	0.06	0.07
65.09190173	201_198_07	52.12008287	9170	8341	8060	7123	17768	12151	8405	7597	30624	30624	25758	4205	591	64	6	-0.28	23.889999	2.749357	-0.28	4.896354	23.974278	1.780909	2.31	2.040877	6.254594	3.569046	0.19	0.47	2.749357	2.115754	1.261961	0.568615	0.769545	0.596459	0.268753	0	0	0.01	0.04	0.05	0.06	0.09	0.19	0.69	1.7	2.36	4.964
NA	201_198_08	0	9274	8522	8221	7528	17186	13712	9554	7935	29548	29548	28417	1042	83	6	0	-0.23	22.4	1.353587	-0.23	4.016346	16.131031	2.967187	0.44	3.653466	15.377575	2.033296	0.07	0.3	1.353587	1.182206	0.94097	0.702594	0.873388	0.795944	0.594307	0	0	0	0.02	0.03	0.03	0.05	0.07	0.12	0.3	0.47	0.74
NA	201_198_09	49.95870077	9280	8465	8127	7386	17117	13666	9586	7830	41140	41140	32284	7566	1143	141	6	-0.33	29.969999	4.790328	-0.33	7.660851	58.688645	1.599233	8.63	1.617443	4.660478	6.140551	0.09	0.42	4.790328	3.555015	1.866461	0.581476	0.742124	0.525022	0.163565	0	0	0	0.03	0.04	0.04	0.06	0.09	0.23	7.13	8.67	9.97
47.2844144	201_198_10	0	9135	8320	8302	6998	19885	12138	8282	7708	27943	27943	27105	816	20	2	0	-0.03	10.53	0.457883	-0.03	1.159259	1.343881	2.531779	0.31	4.830694	29.068604	0.564717	0.08	0.12	0.457883	0.356162	0.251141	0.181822	0.777844	0.705133	0.510504	0	0	0	0.03	0.04	0.05	0.07	0.09	0.14	0.26	0.35	0.45
NA	202_197_03	0	9141	8305	8087	7009	18154	12363	8446	7704	15439	15439	13501	1724	196	18	0	-0.16	19.209999	1.833608	-0.16	4.299904	18.489178	2.345051	0.47	2.531833	7.992788	2.761664	0.15	0.31	1.833608	1.537051	1.114248	0.70287	0.838266	0.724926	0.457285	0	0	0	0.02	0.03	0.05	0.08	0.15	0.26	0.4	0.5	0.66
84.95099441	202_197_04	0	9092	8244	8084	6834	19239	11390	7713	7563	14296	14296	14216	78	2	0	0	-0.22	8.47	0.138043	-0.082063	0.674477	0.454919	4.885999	0.06	9.201651	93.478204	0.196369	0.03	0.112063	0.138043	0.118315	0.09737	0.085728	0.857092	0.822974	0.724569	0	0	0	0	0	0	0.02	0.03	0.04	0.05	0.06	0.07
NA	202_197_05	48.88857793	9156	8266	7852	6785	17383	11082	7681	7317	17182	17182	13265	3315	527	71	4	-0.24	19.629999	4.180343	-0.24	5.776875	33.372288	1.381914	9.49	0.939802	2.332041	5.182494	0.08	0.32	4.180343	2.884095	1.18188	0.037813	0.689918	0.409792	0.013111	0	0	0	0.02	0.03	0.03	0.05	0.08	0.29	8.047	9.52	10.72
NA	202_197_06	51.70573259	9142	8281	8035	6870	18346	11615	7847	7685	35330	35330	26366	7570	1245	142	7	-0.19	24.52	6.051467	-0.19	6.257584	39.157363	1.034061	11.17	0.619554	2.052307	5.599449	3.51	3.73	6.051467	3.429887	0.797089	-0.171303	0.566786	0.232395	-0.049944	0	0	0.04	0.12	0.27	0.47	0.98	3.54	7.39	10.32	11.44	12.59
66.70232679	202_197_07	178.0316674	9102	8245	7713	6855	15488	10857	7681	7510	37169	37169	28355	7410	1270	132	2	-0.18	21.98	5.621583	-0.18	6.735792	45.370889	1.198202	11.68	0.763899	2.034052	6.077607	1.01	1.19	5.621583	3.553768	1.138253	-0.134635	0.632165	0.320295	-0.037885	0	0	0.02	0.04	0.06	0.08	0.32	1.01	5.01	10.22	11.74	13.3
NA	202_197_08	0	9106	8261	7999	6922	18599	11196	7601	7601	29153	29153	26590	2442	112	9	0	-0.14	18.549999	2.347379	-0.14	4.679444	21.897195	1.993476	0.77	1.995082	5.339505	3.354104	0.18	0.37	2.347379	1.864617	1.220708	0.628788	0.79434	0.65467	0.337221	0	0	0.03	0.07	0.09	0.11	0.16	0.23	0.33	0.58	0.86	1.54
NA	202_197_09	18.86913776	8998	8085	7469	6440	16943	10379	6962	6936	40370	40370	28499	10345	1394	130	2	-0.26	19.190001	8.509113	4.679683	5.142208	26.442301	0.604318	8.46	0.1887	1.882457	4.453168	3.94	4.080317	8.509113	2.953641	0.164584	0.04556	0.347115	0.055722	0.015425	0	0.45	1.869	3.88	4.5	5.02	6.22	7.56	9.83	11.83	12.96	14.07
104.4533992	202_197_10	82.16887142	8992	8048	7485	6434	17185	10197	6924	7018	36780	36779	27084	8502	1081	107	5	-0.75	23.83	8.084528	0.030317	5.487336	30.110861	0.678745	8.22	0.446599	2.325541	4.636177	4.04	7.179683	8.084528	3.123046	0.33802	0.146598	0.386299	0.108234	0.046941	0	0.4	0.91	2.94	3.66	4.32	5.63	7.21	9.31	11.01	11.88	13.32
NA	202_199_03	125.9328935	9207	8365	7839	7116	14924	12484	8714	7587	42302	42302	27449	12578	1903	358	14	-0.18	19.139999	5.929492	-0.18	5.915809	34.996801	0.997692	11.16	0.328217	1.607574	5.411321	6.01	6.27	5.929492	3.254461	0.550565	-0.315493	0.54886	0.169172	-0.096942	0	0	0.02	0.05	0.06	0.08	0.14	6.09	8.38	10.22	11.22	12.07
48.88911998	202_199_04	53.36419095	9043	8162	7591	6685	15449	10611	7389	7045	40189	40189	28549	10370	1124	143	3	0	21.41	7.473076	0	5.552516	30.830438	0.743003	10.73	0.100513	1.933873	4.771603	4.52	8	7.473076	3.170701	0.103065	-0.029676	0.424283	0.032505	-0.009359	0	0.04	0.09	0.36	1.08	3.52	5.96	8	9.55	10.99	11.81	12.54
NA	202_199_05	119.3507514	9052	8168	7749	6679	16974	11296	7445	7220	42992	42992	29326	12240	1297	123	6	-0.09	18.059999	5.573101	0.198095	4.728895	22.362448	0.848521	9.03	0.326568	1.831457	4.141911	4.74	5.111905	5.573101	2.677677	0.321668	-0.124233	0.480464	0.12013	-0.046396	0	0.09	0.2	0.38	0.49	0.64	3.6	5.31	6.96	8.65	9.52	10.42
NA	202_199_06	0	9194	8340	7862	7092	15173	12034	8664	7511	45404	45404	30645	12237	2206	305	11	-0.27	20.209999	4.550429	0.055079	6.132803	37.611273	1.347742	10.44	0.832652	2.013805	5.587085	0.11	0.064921	4.550429	3.085158	1.187714	-0.05169	0.677993	0.384977	-0.016754	0	0	0	0.03	0.05	0.06	0.08	0.11	0.22	8.93	10.49	11.95
52.34407903	202_199_07	0	9150	8324	8082	7204	18108	12657	8436	7614	42562	42562	40255	2267	35	5	0	-0.28	11.11	1.566006	0.081587	1.639515	2.688008	1.04694	1.99	1.765816	6.834195	1.246798	0.78	0.898413	1.566006	0.829954	0.279174	0.11783	0.529981	0.336372	0.141972	0	0.05	0.13	0.27	0.35	0.44	0.68	0.98	1.46	2.04	2.34	2.64
NA	202_199_08	129.0208801	9009	8131	7663	6596	16463	11034	7296	7146	24583	24583	16638	6985	876	83	1	-0.36	21.299999	6.820281	-0.016191	5.475083	29.976536	0.802765	11.06	0.213517	1.824653	4.834748	5.38	6.876191	6.820281	3.116488	0.228136	-0.140446	0.456944	0.073203	-0.045065	0	0.05	0.15	0.38	0.57	1.736	4.508	6.86	8.84	10.81	11.63	12.28
NA	202_199_09	75.48891746	9068	8202	7736	6777	16069	11372	7564	7391	31814	31814	21348	9559	803	100	4	-0.47	17.65	4.204926	0.105238	4.412425	19.469492	1.049346	8.03	0.589859	2.02845	3.970221	2.65	2.614762	4.204926	2.401141	0.559311	-0.152367	0.57103	0.232935	-0.063456	0	0.01	0.07	0.14	0.18	0.22	0.37	2.72	5.26	7.42	8.21	8.95
20.46275835	202_199_10	65.6244686	9050	8193	7800	6767	16116	11261	7485	7457	52099	52099	30909	18082	2854	241	13	-0.47	17.82	6.124636	0.110635	5.325094	28.356626	0.869455	11.06	0.082041	1.385925	4.918696	5.940001	6.219365	6.124636	2.982642	0.193241	-0.376621	0.486991	0.064789	-0.126271	0	0.04	0.1	0.19	0.24	0.32	2.91	6.33	9.02	10.52	11.3	11.91
NA	203_198_03	15.94134084	9045	8214	7902	6937	16122	11266	7613	7435	35841	35841	28524	6749	501	66	1	-0.39	14.81	2.727883	0.09254	3.577504	12.798531	1.311458	5.4	1.067093	2.642294	3.116068	0.39	0.36746	2.727883	1.798553	0.740242	0.079717	0.659322	0.411576	0.044323	0	0.02	0.07	0.13	0.17	0.2	0.3	0.46	0.85	4.24	5.57	6.86
61.57532822	203_198_04	32.83181566	9138	8308	7979	7133	16221	11946	8353	7692	31203	31203	26596	4241	302	64	0	-0.23	14.8	1.75744	0.008571	3.073771	9.448071	1.749005	0.745	1.692988	4.461417	2.40685	0.18	0.191429	1.75744	1.338214	0.781638	0.31649	0.761457	0.58409	0.236502	0	0	0.01	0.04	0.05	0.07	0.11	0.2	0.33	0.54	0.795	4.58
NA	203_198_05	29.64746731	9230	8446	8043	7513	15612	12204	8471	7721	30618	30618	24623	5268	676	50	1	-0.03	18.530001	3.671104	1.148413	4.610239	21.254308	1.255818	4.375	1.475673	3.792496	3.709867	0.83	0.711587	3.671104	2.207183	1.027287	0.386268	0.601231	0.465429	0.175005	0	0.16	0.34	0.66	0.8	0.94	1.2	1.47	1.76	2.389	5.175	7.93
NA	203_198_06	61.67529665	9153	8336	8002	7220	16300	12106	8209	7382	35283	35283	26605	7911	686	80	1	-0.16	18.34	5.074284	-0.16	5.028156	25.282352	0.990909	9.09	0.465142	1.743108	4.612859	3.1	3.29	5.074284	2.769168	0.542506	-0.201033	0.545726	0.195909	-0.072597	0	0.02	0.05	0.21	0.39	0.56	0.9	3.13	7	8.72	9.48	10.31
52.72988431	203_198_07	67.91257777	9397	8653	8495	7999	16131	13487	9222	8195	31674	31674	25279	5809	535	50	1	-0.32	15.79	3.568972	0.702857	4.086042	16.695742	1.144879	5.73	1.156488	2.987541	3.452723	0.98	0.682857	3.568972	2.092443	0.805849	0.163874	0.586287	0.385124	0.078317	0	0.14	0.26	0.51	0.64	0.76	1.01	1.3	1.94	4.78	6.37	7.62
NA	203_198_08	95.02302725	9155	8269	7841	6857	17418	11602	7977	7438	38405	38405	23471	12950	1659	312	13	-0.4	18.360001	4.877952	-0.102222	5.498798	30.236781	1.127276	10.13	0.446889	1.535204	5.203406	0.13	0.232222	4.877952	2.91871	0.69505	-0.307891	0.598347	0.238136	-0.105489	0	0	0	0.03	0.04	0.05	0.07	0.13	7.61	9.48	10.17	10.91
NA	203_198_09	40.15735644	9197	8307	7892	6972	15564	11649	8273	7489	38261	38261	27905	9507	748	101	0	-0.31	19.559999	3.500406	0.005397	4.498372	20.235354	1.2851	7.34	0.994755	2.858052	4.000821	0.43	0.424603	3.500406	2.300573	0.850632	0.017393	0.65723	0.369748	0.00756	0	0	0.01	0.03	0.05	0.06	0.13	0.43	1.61	6.54	7.39	8.12
68.72273495	203_198_10	111.9506906	9137	8278	7847	6984	16038	11902	8437	7470	39680	39680	28764	9808	948	159	1	-0.33	16.66	3.439954	-0.060317	4.790741	22.951202	1.392676	8.29	0.890217	2.146801	4.366602	0.08	0.140317	3.439954	2.369172	0.962474	0.006863	0.688722	0.406249	0.002897	0	0	0	0.02	0.03	0.04	0.06	0.08	0.16	7.24	8.32	9.11
NA	204_197_03	29.13181143	9152	8315	7867	7011	16251	11663	7925	7426	14965	14965	11922	2845	185	13	0	-0.48	15.75	4.790154	0.035238	4.669716	21.806244	0.974857	8.44	0.527496	1.840964	4.234934	2.61	2.584762	4.790154	2.587295	0.520505	-0.143218	0.540128	0.201177	-0.055354	0	0	0.04	0.26	0.41	0.59	1.34	2.62	6.22	8.22	8.85	9.58
78.28025478	204_197_04	29.54433257	9110	8251	7833	6897	17423	11531	7787	7426	18920	18920	13751	4476	662	30	1	-0.43	20.639999	5.565327	0.238889	5.884527	34.627662	1.057355	10.4825	0.611408	1.925661	5.368354	1.34	1.101111	5.565327	3.180515	0.798589	-0.174938	0.571488	0.251088	-0.055003	0	0.03	0.15	0.34	0.43	0.52	0.76	1.34	7.26	9.97	10.9125	11.79
NA	204_197_05	0	9317	8557	8296	7864	16436	13377	9059	8050	17817	17817	16689	1031	93	4	0	-0.2	18.389999	1.363306	0.095079	2.509477	6.297477	1.84073	0.81	3.75823	17.614672	1.320523	0.36	0.534921	1.363306	0.869405	0.538686	0.409044	0.637718	0.619603	0.470487	0	0.03	0.14	0.27	0.33	0.38	0.5	0.63	0.78	0.99	1.14	1.33
NA	204_197_06	85.77150682	9211	8350	7954	6975	16545	11629	7972	7491	43734	43734	30796	10685	2063	182	8	-0.25	26.809999	5.824711	-0.25	6.972064	48.609681	1.19698	11.81	0.801822	2.274034	6.250702	0.85	1.1	5.824711	3.669525	1.181629	-0.098985	0.629993	0.322011	-0.026975	0	0	0.03	0.07	0.09	0.13	0.3	0.85	6.67	10.42	11.9	13.39
61.31912128	204_197_07	61.08980466	9212	8354	7967	6960	17254	11523	7987	7511	34509	34509	23522	8654	2101	227	5	-0.21	25.17	4.671836	-0.21	6.671402	44.507608	1.428004	10.66	1.012444	2.474969	5.906323	0.08	0.29	4.671836	3.28497	1.424568	0.105034	0.703143	0.433662	0.031974	0	0	0	0.02	0.03	0.04	0.05	0.08	0.16	8.19	10.69	12.66
NA	204_197_08	84.73184871	9172	8332	7857	7045	15948	11590	7971	7555	33755	33755	25679	7142	830	99	5	-0.37	25.48	5.83356	0.040317	6.694581	44.817414	1.147598	11.37	0.777384	2.115609	6.011451	1.12	1.159683	5.83356	3.541417	1.107811	-0.101445	0.607076	0.312816	-0.028645	0	0.05	0.14	0.29	0.38	0.48	0.75	1.2	6.164	10.02	11.75	13.52
NA	204_197_09	99.48094156	9237	8384	8114	7313	16153	13105	9386	7760	33194	33194	28311	4543	322	18	0	-0.3	17.049999	2.081745	-0.024603	3.840847	14.752109	1.845013	0.6875	1.70907	4.707031	3.052911	0.05	0.084603	2.081745	1.646944	1.001338	0.407039	0.791136	0.607998	0.247148	0	0	0	0.02	0.02	0.03	0.04	0.06	0.08	0.13	0.7075	5.58
57.85181334	204_197_10	43.17407111	9155	8275	7949	6960	16740	12493	8690	7438	35682	35682	26189	8356	1034	102	1	-0.15	20.41	4.626969	-0.15	5.100874	26.018918	1.102422	8.25	0.809085	2.61461	4.400669	3.335	3.525	4.626969	2.745644	0.76083	-0.034103	0.5934	0.277104	-0.012421	0	0	0.02	0.05	0.07	0.1	0.3	3.375	5.6	7.24	8.32	9.44
NA	204_199_03	111.6435804	8995	8090	7595	6509	17259	10990	7240	7091	36460	36460	26942	8551	888	79	0	-0.04	17.860001	6.47179	0.244127	4.330134	18.750056	0.669078	6.8925	0.134489	2.035484	3.633974	3.36	6.335873	6.47179	2.484013	0.085763	0.068389	0.383822	0.034526	0.027532	0	0.25	0.46	1.26	2.7375	3.83	5.31	6.58	7.71	8.93	9.63	10.46
79.05121539	204_199_04	63.20982577	8982	8064	7502	6475	16590	10589	7093	6987	34905	34905	28372	6062	443	28	0	-0.37	20.76	8.376016	0.63619	5.940541	35.290032	0.709232	10.950001	0.168655	1.716092	5.249696	5.469999	7.50381	8.376016	3.413687	0.189705	-0.106501	0.407555	0.055572	-0.031198	0	0.4	0.73	1.7	2.57	3.73	5.59	8.14	10.47	12.64	13.52	14.45
NA	204_199_05	95.85461487	9006	8083	7610	6568	16285	10629	7140	7041	62131	62131	51502	9998	600	31	0	-0.48	20.4	6.583082	0.182857	4.385577	19.233286	0.666189	6.14	0.414729	2.73603	3.540329	3.12	5.967143	6.583082	2.477326	0.190695	0.214938	0.376317	0.076976	0.086762	0	0.24	0.45	2.49	3.53	4.26	5.33	6.15	7.27	8.96	9.67	10.38
NA	204_199_06	99.14722834	9235	8362	7927	6936	16177	11847	8286	7502	21018	21018	15858	4747	409	4	0	-0.33	690.599976	5.658448	-0.33	14.926024	222.786191	2.63783	10.55	35.988391	1535.478318	5.712871	0.985	1.315	5.658448	3.447515	1.026816	0.01466	0.609269	0.297842	0.004252	0	0	0.01	0.05	0.06	0.08	0.11	0.985	7.68	9.56	10.61	11.79
36.88548031	204_199_07	53.34024318	8977	8074	7546	6457	17566	10676	7075	7007	69901	69901	55777	12899	1150	74	1	-0.32	705.419983	7.418955	-0.32	9.36475	87.698545	1.262273	6.82	52.668067	3777.109419	4.07471	3.34	7.01	7.418955	2.817583	0.382717	0.323486	0.379782	0.135832	0.11481	0	0.32	0.74	3.15	3.75	4.3	5.33	6.69	8.36	9.78	10.57	11.49
NA	204_199_08	32.08173744	8945	8018	7436	6401	16330	10218	6918	6877	52374	52373	42420	9198	719	36	0	-0.66	709.309998	8.05375	-0.66	9.857477	97.169844	1.223961	11.41	39.013818	2601.246891	5.462143	5.66	8.49	8.05375	3.672261	0.484604	0.12761	0.455969	0.131963	0.03475	0	0.21	0.36	0.69	1.04	2.56	5.69	7.83	9.82	11.54	12.45	13.71
NA	204_199_09	75.10595867	8979	8075	7603	6491	17765	11153	7279	7133	61374	61374	49443	10949	917	65	0	-0.61	714.190002	8.351792	-0.61	16.116656	259.746587	1.929724	7.16	38.035045	1587.502797	4.305638	3.6	8.98	8.351792	3.035503	0.342456	0.487164	0.363455	0.112817	0.160489	0	0.37	0.87	3.6	4.38	5.03	6.55	8.37	9.7	10.86	11.54	12.24
44.48732614	204_199_10	54.83772374	8966	8045	7449	6455	16110	10479	7044	7055	59926	59926	46658	12365	852	49	2	-0.45	706	9.819532	-0.45	46.844472	2194.404578	4.77054	9.82	13.535547	187.1286	8.252083	4.745	7.09	9.819532	6.108939	3.431187	3.095329	0.622121	0.561667	0.506688	0	0.24	0.39	0.7	0.99	2.18	4.46	6.64	8.25	10.14	10.81	11.52
[truncated: 79 more columns]
